# Supplementary material for: Synthesis of Finely Controllable Sizes of Au Nanoparticles on a Silica Template and Their Nanozyme Properties
Source: Int J Mol Sci. 2021 Sep 26;22(19):10382. doi: 10.3390/ijms221910382 (PMC8508978; doi:10.3390/ijms221910382)
Supplement: Supplementary file 1 [file ijms-22-10382-s001.zip]

Archive with 1 entries (1 files):
- ijms-1373201-supplementary.pdf
